# Supplementary material for: Deleting Mitochondrial Superoxide Dismutase 2 in Salivary Gland Ductal Epithelial Cells Recapitulates Non-Sjögren’s Sicca Syndrome
Source: Int J Mol Sci. 2024 May 30;25(11):5983. doi: 10.3390/ijms25115983 (PMC11172772; doi:10.3390/ijms25115983)
Supplement: Supplementary file 1 [file ijms-25-05983-s001.zip]

Archive with 1 entries (1 files):
- ijms-2980199-supplementary.pdf
